# Supplementary material for: Leukocyte telomere dynamics across gestation in uncomplicated pregnancies and associations with stress
Source: BMC Pregnancy Childbirth. 2022 May 2;22:381. doi: 10.1186/s12884-022-04693-0 (PMC9063069; doi:10.1186/s12884-022-04693-0)
Supplement: Supplementary file 1 — Additional file 1. [file 12884_2022_4693_MOESM1_ESM.xlsx]

## Sheet: Sheet 1
modtelomeres_data
record_id	gadel_wks	gadel_d	gdm	ga_sample1	ts_sample1	ga_sample2	ts_sample2	ga_sample3	ts_sample3	tsdiff_3_1	shorten_3_1
1	40	3	No	15	1.06	27	1.78	901	1.279	0.22	0
2	38	6	No	16	1.594	25	1.308	39	1.553	-0.041	1
3	38	6	No	.	.	26	1.39	901	1.139	.
4	38	0	No	.	.	25	1.002	.	.	.
5	39	1	No	10	1.456	27	1.38	39	0.955	-0.501	1
6	37	5	yes	8	1.706	.	.	.	.	.
7	40	4	No	19	1.391	25	1.076	901	1.269	-0.121	1
8	40	2	No	.	.	26	1.271	901	1.645	.
9	41	0	No	9	1.522	28	1.251	41	1.278	-0.244	1
10	41	0	No	7	1.119	25	1.042	901	1.103	-0.017	1
11	39	0	No	15	1.195	.	.	901	1.198	0.002	0
12	40	6	Yes	7	1.051	.	.	901	1.217	0.166	0
13	40	2	No	16	1.109	.	.	901	1.066	-0.043	1
14	39	2	No	11	1.259	.	.	901	1.283	0.024	0
15	37	6	No	.	.	26	0.939	901	1.071	.
16	41	6	No	8	0.928	25	0.932	.	.	.
17	37	2	Yes	17	1.663	26	1.839	901	1.791	0.128	0
18	39	2	Yes	7	1.187	27	1.354	901	1.284	0.097	0
19	38	0	No			32	1.186		.	.
20	38	3	No	15	1.901	27	1.223	.	.	.
21	39	5	No	12	1.064	27	0.909	.	.	.
22	38	1	No	11	1.217	32	1.113	907	1.173	-0.045	1
23	41	2	No	11	1.577	27	1.482	907	1.471	-0.106	1
24	39	6	Yes	11	1.175	26	1.408	.	.	.
25	37	1	No	11	0.909	24	0.876	901	1.01	0.101	0
26	40	0	No	.	.	26	1.151	.	.	.
27	38	2	No	11	1.014	26	1.164	906	0.9	-0.114	1
28	40	1	No	11	1.084	24	1.119	906	0.994	-0.09	1
29	39	5	No	12	1.298	27	1.295	.	.	.
30	39	5	Yes	11	1.011	28	0.938	901	1.053	0.042	0
31	40	1	No	18	1.271	24	1.205	.	.	.
32	41	6	No	11	1.096	27	1.148	903	0.906	-0.19	1
33	37	3	No	10	0.835	26	1.011	901	1.227	0.392	0
34	37	3	No	13	1.365	25	0.936	906	0.779	-0.586	1
35	39	0	No	12	0.908	27	0.949	906	0.838	-0.07	1
36	41	1	No	11	0.731	27	0.7	901	0.859	0.128	0
37	39	2	No	12	0.945	25	0.973	909	0.915	-0.029	1
38	38	2	No	10	0.87	27	0.948	906	1.188	0.318	0
39	40	3	No	11	1	27	0.976	905	0.974	-0.026	1
40	39	0	Yes	10	0.955	26	1.047	906	0.952	-0.004	1
41	41	2	No	10	0.819	27	0.959	906	1.028	0.209	0
42	39	1	No	11	1.013	.	.	908	1.056	0.043	0
43	39	2	Yes	13	0.698	26	0.682	906	0.816	0.118	0
44	39	1	No	15	0.966	.	.	905	0.889	-0.077	1
45	40	1	No	11	0.709	26	0.857	.	.	.
46	39	6	No	13	1.325	27	1.564	906	0.895	.	1
47	40	2	No	11	1.171	25	1.736	906	0.815	-0.356	1
48	40	4	No	11	1.218	28	1.056	.	.	.
49	40	4	No	12	1.481	28	1.139	.	.	.
50	39	5	No	10	1.009	24	1.035	906	0.938	-0.07	1
51	38	4	Yes	13	1.033	25	1.054	907	0.98	-0.053	1
52	39	2	Yes	11	0.9	26	0.98	.	.	.
53	37	1	No	11	0.81	25	0.996	905	0.909	0.099	0
54	39	5	No	10	1.571	.	.	.	.	.
55	38	1	No	8	1.138	30	0.975	901	1.168	0.03	0
56	41	0	Yes	18	1.005	26	1.036	901	0.955	-0.05	1
57	38	3	No	18	1.145	27	1.091	.	.	.
58	37	2	No	11	1.088	26	0.931	906	0.808	-0.28	1
59	40	0	No	13	0.983	26	1.167	906	0.901	-0.082	1
60	39	3	No	16	0.986	.	.	905	0.964	-0.022	1
